# Supplementary material for: Intramuscular IL-10 Administration Enhances the Activity of Myogenic Precursor Cells and Improves Motor Function in ALS Mouse Model
Source: Cells. 2023 Mar 26;12(7):1016. doi: 10.3390/cells12071016 (PMC10093513; doi:10.3390/cells12071016)
Supplement: Supplementary file 1 [file cells-12-01016-s001.zip]

Archive with 1 entries (1 files):
- cells-2251951-supplementary.pdf
